# Supplementary material for: Burden of novel and ultra-rare missense variants in the NF-κB pathway genes associated to Ménière’s disease
Source: Front Immunol. 2026 May 15;17:1789753. doi: 10.3389/fimmu.2026.1789753 (PMC13218865; doi:10.3389/fimmu.2026.1789753)
Supplement: Supplementary file 1 [file Table1.xlsx]

## Sheet: Table of Contents
	Tab	Supplementary Table
	2	Supplementary Table 1.- List of NF-κB pathway genes
	3	Supplementary Table 2.- Ultra-rare and novel variants found in the IKBKE, LTBR, TLR1, TLR2, TLR5, TLR9, TNFAIP3, TNFRSF1B, TRAF2 genes in the NFE MD cohort
	4	Supplementary Table 3.- Gene burden analysis using synonymous variants in NF-κB pathway genes
	5	Supplementary Table 4.- Burden of rare synonymous variants in NF-κB pathway genes
	6	Supplementary Table 5.- Co-occurring missense variants in the same genes as ultra-rare variants forming a haplotype
	7	Supplementary Table 6.- Differentially expressed chormatin accessiblity regions
	8	Supplementary Table 7.- RNA expression in inner ear organoids from the selected genes (van der Valk et al., 2023)
	9	Supplementary Table 8.- Fresh RNA expression in stria vascularis from the selected genes (Korrapati et al., 2019)
	10	Supplementary Table 9.- Auxiliary splicing regulatory elements predicted for the TNFRSF1B variant chr1:12167150 C>T
	11	Supplementary Table 10.- Auxiliary splicing regulatory elements predicted for the FAS missense variant chr8:89008919 C>T
	12	Supplementary Table 11.- Variant predicted stability change (kcalmol-1) in selected proteins
	13	Supplementary Table 12.- Amino acid - amino acid interactions at position 673 in mutant toll-like receptor 9
	14	Supplementary Table 13.- Amino acid - amino acid interactions at position 20 in mutant tumour necrosis factor receptor superfamily member 1B
	15	Supplementary Table 14.- Amino acid - amino acid interactions at position 122 in mutant tumour necrosis factor receptor superfamily member 6
	16	Supplementary Table 15.- ClusPro docking scores, cluster statistics, and binding energies of TLR9–TLR9 docked models
	17	Supplementary Table 16.- ClusPro docking scores, cluster statistics, and binding energies of TNFRSF1B-TRAF2 docked models
	18	Supplementary Table 17.- ClusPro docking scores, cluster statistics, and binding energies of FAS-FASGL docked models
	19	Supplementary Table 18.- Binding energetics and interfacial interaction profiles of wild-type and mutant TLR9 dimers
	20	Supplementary Table 19.- Binding energetics and interfacial interaction profiles of wild-type and mutant FAS complexes with FASGL
	21	Supplementary Table 20.- Homology comparison between Homo sapiens and Pan troglodytes subspp. for TLR9
	22	Supplementary Table 21.- Homology comparison between Homo sapiens and Pan troglodytes subspp. for TNFRSF1B
	23	Supplementary Table 22.- Homology comparison between Homo sapiens and Pan troglodytes subspp. for FAS

## Sheet: Supplementary Table 1
				Supplementary Table 1.- List of NF-κB pathway genes
				Category	Gene	Description
				Canonical & Non-canonical NF-κB Core	CD40	TNF receptor activates non-canonical NF-κB
					CHUK	IKKα kinase processes p100 → p52
					IKBKB	IKKβ kinase phosphorylates IκBα
					IKBKG	NEMO regulatory scaffold of IKK complex
					LTBR	Lymphotoxin-β receptor non-canonical activation
					MAP3K14	NIK kinase activates non-canonical NF-κB
					NFKB1	Encodes p105/p50 canonical
					NFKB2	Encodes p100/p52 non-canonical
					NFKBIA	IκBα inhibits NF-κB in cytoplasm
					RELA	NF-κB p65 subunit forms heterodimer with p50
					RELB	NF-κB subunit for non-canonical pathway
					TNFRSF1A	TNF receptor 1 activates canonical NF-κB
					TNFRSF1B	TNF receptor 2 context-dependent activation
					TNFRSF12A	Fn14 receptor for TWEAK canonical NF-κB
					TNFRSF13C	BAFF-R non-canonical NF-κB in B cells
				Upstream Receptors / Ligands	CD27	TNFR family receptor activating NF-κB
					FAS	TNFR family receptor context-dependent NF-κB
					IL1A	IL-1α ligand
					IL1B	IL-1β ligand
					IL1R1	IL-1 receptor canonical NF-κB via MyD88
					TNFA	TNF ligand
					TNFRSF11A	RANK receptor canonical and non-canonical activation
					TNFSF12	TWEAK ligand
					TLR1	Toll-like receptor
					TLR10	Toll-like receptor
					TLR2	Toll-like receptor
					TLR3	Toll-like receptor
					TLR4	Toll-like receptor
					TLR5	Toll-like receptor
					TLR6	Toll-like receptor
					TLR7	Toll-like receptor
					TLR8	Toll-like receptor
					TLR9	Toll-like receptor
				Adaptor Proteins	BCL10	CBM complex antigen receptor NF-κB
					CARD11	CBM complex antigen receptor NF-κB
					MALT1	CBM complex antigen receptor NF-κB
					MyD88	TLR IL1R adaptor
					TRADD	TNFR1 adaptor
					TRAF1	TNFR TLR adaptor
					TRAF2	TNFR TLR adaptor
					TRAF3	TNFR TLR adaptor
					TRAF4	TNFR TLR adaptor
					TRAF5	TNFR TLR adaptor
					TRAF6	TNFR TLR adaptor
				Kinases	IKBKE	Alternative IKK-related kinase
					IRAK1	IL1 TLR pathway kinase
					IRAK4	IL1 TLR pathway kinase
					MAP3K7	TAK1 kinase activates IKK
					RIPK1	Downstream of TNFR TLR
					RIPK2	Downstream of TNFR TLR
					TBK1	Alternative IKK-related kinase
				Inhibitors / Negative Regulators	BCL3	Modulates p50 p52 homodimers
					CYLD	Deubiquitinase terminates NF-κB signaling
					NFKBIB	IκB family member
					NFKBID	IκB family member
					NFKBIE	IκB family member
					NFKBIZ	IκB family member
					TNFAIP3	A20 ubiquitin-editing negative regulator
				Ubiquitination / Scaffold Proteins	RBCK1	LUBAC complex linear ubiquitination
					SHARPIN	LUBAC complex linear ubiquitination
					HOIP	LUBAC complex linear ubiquitination
				Chromatin / Transcription Co-factors	WAC	Facilitates NF-κB transcription via chromatin remodeling

## Sheet: Supplementary Table 2
	Supplementary Table 2.- Ultra-rare and novel variants found in the IKBKE, LTBR, TLR1, TLR2, TLR5, TLR9, TNFAIP3, TNFRSF1B, TRAF2 genes in the NFE MD cohort
	Symbol	Chrom	Position	Ref	Alt	Amino Acid Change	AC	MAF	CADD	ACMG	NFE			Global			CSVS
											MAF	OR ( 95% CI)	FDR	MAF	OR ( 95% CI)	FDR	MAF	OR ( 95% CI)	FDR
	FAS	chr10	89008919	C	T	p.Thr122Ile	1	0.001	17.21	Benign	0	Inf (2.352 to Inf)	1	3.28e-05	41.072 (0.868 to 365.858)	1	NA	-	-
		chr10	89003044	G	A	p.Ala16Thr	2	0.003	13.49	Benign	0.000162	16.709 (1.796 to 76.854)	0.88	0.008	0.352 (0.042 to 1.278)	1	0.000491	5.500 (0.398 to 75.851)	1
	IKBKE	chr1	206485068	G	A	p.Arg500Gln	5	0.007	10.52	Uncertain Significance	0.000573	11.825 (3.627 to 30.136)	0.012	0.037	0.177 (0.057 to 0.416)	3.82e-05	0.003	2.505 (0.680 to 7.848)	1
		chr1	206474391	G	A	p.Glu50Lys	1	0.001	31	Uncertain Significance	1.47e-05	91.812 (1.168 to 6703.864)	1	3.28e-05	41.077 (0.868 to 365.897)	1	NA	-	-
		chr1	206479081	C	A	:p.Ser377Arg	1	0.001	16.91	Uncertain Significance	NA	-	-	NA	-	-	NA	-	-
		chr1	206493954	G	T	p.Ala694Ser	1	0.001	16.7	Uncertain Significance	NA	-	-	NA	-	-	0.000252	5.343 (0.068 to 418.228)	1
	LTBR	chr12	6390810	C	T	p.Pro394Leu	3	0.004	19.67	Uncertain Significance	4.41e-05	92.018 (12.296 to 702.635)	0.003	0.000151	26.878 (5.152 to 89.249)	0.029	0.000757	5.354 (0.716 to 40.056)	1
		chr12	6390163	C	A	p.Pro285Thr	1	0.001	7.379	Uncertain Significance	NA	-	-	NA	-	-	0.000252	5.343 (0.068 to 418.228)	1
		chr12	6390164	C	A	p.Pro285Gln	1	0.001	9.977	Uncertain Significance	NA	-	-	NA	-	-	0.000252	5.343 (0.068 to 418.228)	1
	TLR1	chr4	38798014	A	G	p.Val273Ala	1	0.001	17.3	Uncertain Significance	0	Inf (2.351 to Inf)	1	6.57e-06	204.131 (2.614 to 13673.310)	1	NA	-	-
	TLR2	chr4	153704469	C	G	p.Ser521*	1	0.001	35	Uncertain Significance	NA	-	-	NA	-	-	NA	-	-
		chr4	153704878	C	A	p.Asn657Lys	1	0.001	20.2	Uncertain Significance	NA	-	-	NA	-	-	NA	-	-
	TLR4	chr9	117712735	C	G	p.Leu203Val	1	0.001	0.337	Uncertain Significance	0	Inf (2.351 to Inf)	1	3.94e-05	34.222 (0.743 to 283.435)	1	0.000245	5.494 (0.070 to 430.005)	1
		chr9	117712786	C	T	p.Pro220Ser	1	0.001	19.09	Uncertain Significance	1.47e-05	91.784 (1.168 to 6701.861)	1	6.57e-06	203.951 (2.611 to 13663.540)	1	NA	-	-
		chr9	117713269	A	G	p.Ser381Gly	1	0.001	24	Uncertain Significance	1.47e-05	91.784 (1.168 to 6701.861)	1	6.57e-06	204.054 (2.613 to 13669.102)	1	0.000245	5.494 (0.070 to 430.005)	1
		chr9	117713907	G	A	p.Trp593*	2	0.003	39	Uncertain Significance	5.88e-05	45.905 (4.148 to 318.572)	0.178	5.91e-05	45.720 (4.797 to 220.070)	0.132	NA	-	-
		chr9	117712631	C	A	p.Pro168His	1	0.001	25	Uncertain Significance	NA	-	-	NA	-	-	NA	-	-
		chr9	117714265	A	G	p.Ile713Val	1	0.001	19.68	Uncertain Significance	NA	-	-	NA	-	-	NA	-	-
	TLR5	chr1	223111580	C	T	p.Met484Ile	1	0.001	23.3	Uncertain Significance	0	Inf (2.351 to Inf)	1	6.57e-06	204.029 (2.612 to 13667.749)	1	0.000736	1.831 (0.035 to 22.839)	1
		chr1	223112931	C	T	p.Arg34His	1	0.001	6.1	Uncertain Significance	0	Inf (2.351 to Inf)	1	9.2e-05	14.670 (0.346 to 96.656)	1	0.000491	2.747 (0.047 to 52.796)	1
		chr1	223110756	C	T	p.Ser759Asn	1	0.001	25.8	Uncertain Significance	NA	-	-	NA	-	-	0.000245	5.494 (0.070 to 430.005)	1
		chr1	223111641	C	T	p.Ser464Asn	1	0.001	0.005	Uncertain Significance	NA	-	-	NA	-	-	NA	-	-
		chr1	223112701	G	T	p.His111Asn	1	0.001	18.66	Uncertain Significance	NA	-	-	NA	-	-	0.000245	5.494 (0.070 to 430.005)	1
	TLR9	chr3	52221603	G	A	p.Arg905Cys	1	0.001	27	Uncertain Significance	0	Inf (2.351 to Inf)	1	1.31e-05	102.542 (1.740 to 2010.667)	1	NA	-	-
		chr3	52223761	C	A	p.Arg185Ser	1	0.001	0.029	Uncertain Significance	0	Inf (2.351 to Inf)	1	1.31e-05	102.484 (1.739 to 2009.327)	1	NA	-	-
		chr3	52221602	C	T	p.Arg905His	2	0.003	22.3	Uncertain Significance	0.000206	13.126 (1.445 to 57.270)	1	0.000144	18.708 (2.129 to 76.400)	0.634	0.000491	5.500 (0.398 to 75.851)	1
		chr3	52221977	G	A	p.Ala780Va	1	0.001	19.86	Uncertain Significance	NA	-	-	NA	-	-	NA	-	-
	TNFAIP3	chr6	137878617	A	G	p.Asn391Ser	1	0.001	21.6	Uncertain Significance	0	Inf (2.351 to Inf)	1	6.57e-06	204.090 (2.613 to 13671.055)	1	0.000491	2.747 (0.047 to 52.796)	1
		chr6	137874854	A	G	p.Asn102Ser	4	0.005	25.3	Uncertain Significance	0.000544	9.960 (2.572 to 27.827)	0.104	0.007	0.826 (0.224 to 2.132)	1	0.002	3.569 (0.739 to 15.094)	1
	TNFRSF1B	chr1	12167107	G	A	p.Val6Ile	1	0.001	9.098	Likely Benign	1.47e-05	91.723 (1.167 to 6697.490)	1	0.000743	1.816 (0.046 to 10.355)	1	NA	-	-
		chr1	12188839	G	A	p.Arg41Gln	1	0.001	0.005	Uncertain Significance	1.47e-05	91.797 (1.168 to 6702.771)	1	3.94e-05	34.253 (0.744 to 283.686)	1	0.000245	5.494 (0.070 to 430.005)	1
		chr1	12202150	C	T	p.Arg362Trp	1	0.001	16.62	Uncertain Significance	1.47e-05	91.761 (1.168 to 6700.222)	1	1.31e-05	102.517 (1.739 to 2010.084)	1	NA	-	-
		chr1	12167150	C	T	p.Ala20Val	1	0.001	16.31	Uncertain Significance	NA	-	-	NA	-	-	NA	-	-
		chr1	12202091	C	A	p.Ala342Glu	1	0.001	0.052	Uncertain Significance	NA	-	-	NA	-	-	NA	-	-
	TNFSF12	chr17	7549196	G	A	p.Glu15Lys	4	0.005	23.9	Uncertain Significance	0.000221	24.522 (5.913 to 77.342)	0.005	0.000402	13.488 (3.554 to 36.526)	0.031	0.000256	21.129 (2.087 to 1035.654)	0.228
		chr17	7549486	G	C	p.Glu58Gln	1	0.001	17.82	Uncertain Significance	NA	-	-	NA	-	-	NA	-	-
	TRAF2	chr9	136920288	G	T	p.Ala245Ser	1	0.001	16.24	Uncertain Significance	0	Inf (2.351 to Inf)	1	6.57e-06	204.148 (2.614 to 13674.211)	1	0.00026	5.186 (0.066 to 406.028)	1
		chr9	136908116	C	T	p.Ala138Val	1	0.001	22	Uncertain Significance	1.47e-05	91.789 (1.168 to 6702.225)	1	3.28e-05	41.105 (0.868 to 366.155)	1	NA	-	-
		chr9	136900486	G	A	p.Ala138Val	1	0.001	25.5	Uncertain Significance	NA	-	-	NA	-	-	NA	-	-
		chr9	136920408	A	G	p.Ile285Val	1	0.001	21.4	Uncertain Significance	NA	-	-	NA	-	-	NA	-	-
		chr9	136925701	G	A	p.Asp436Asn	1	0.001	33	Uncertain Significance	NA	-	-	NA	-	-	NA	-	-
		chr9	136925897	T	C	p.Leu501Pro	1	0.001	25.7	Uncertain Significance	NA	-	-	NA	-	-	NA	-	-

## Sheet: Supplementary Table 3
	Supplementary Table 3.- Gene burden analysis using synonymous variants in NF-κB pathway genes
	Symbol	No Variants	AC	MAF	NFE			Global			CSVS
					MAF	OR ( 95% CI)	FDR	MAF	OR ( 95% CI)	FDR	MAF	OR ( 95% CI)	FDR
	FAS	2	3	0.004	0.000132	30.679 (5.775 to 105.345)	0.002	0.01	0.401 (0.082 to 1.178)	1	0.000491	8.259 (0.944 to 99.063)	0.314
	IKBKE	2	4	0.005	0.000647	8.371 (2.226 to 22.287)	0.018	0.015	0.350 (0.095 to 0.902)	0.255	0.004	1.219 (0.298 to 3.753)	1
	LTBR	3	6	0.008	0.000169	48.226 (16.001 to 121.914)	1.17e-07	0.000864	9.431 (3.419 to 20.902)	0.000644	0.000595	13.690 (3.791 to 47.726)	0.000561
	TLR1	1	1	0.001	NA	0 (0 to Inf)	1	NA	0 (0 to Inf)	1	NA	0 (0 to Inf)	1
	TLR2	3	11	0.015	0.000368	40.938 (19.128 to 79.921)	4.01e-13	0.008	1.797 (0.892 to 3.240)	0.702	0.004	4.164 (1.931 to 8.238)	0.003
	TLR5	5	6	0.008	0.000118	69.161 (23.949 to 164.695)	9.97e-09	0.004	2.088 (0.763 to 4.571)	0.799	0.002	4.143 (1.323 to 11.185)	0.085
	TLR9	7	8	0.011	0.000138	78.697 (32.059 to 168.887)	5.93e-12	0.001	7.354 (3.155 to 14.620)	0.000218	0.000573	19.001 (6.004 to 61.739)	5.48e-06
	TNFAIP3	1	4	0.005	0	Inf (60.586 to Inf)	1.48e-07	1.97e-05	274.634 (46.291 to 1918.351)	2.1e-07	NA	0 (0 to Inf)	1
	TNFRSF1B	2	2	0.003	0.000375	7.208 (0.848 to 27.459)	0.371	0.000253	10.687 (1.269 to 40.069)	0.177	0.000491	5.499 (0.497 to 38.488)	0.916
	TNFSF12	2	3	0.004	0.000199	20.449 (3.960 to 66.601)	0.006	0.009	0.462 (0.095 to 1.357)	1	0.002	2.293 (0.382 to 10.071)	1
	TRAF2	4	4	0.005	0.000261	20.759 (5.493 to 55.795)	0.000622	0.001	4.178 (1.133 to 10.786)	0.184	NA	0 (0 to Inf)	1

## Sheet: Supplementary Table 4
	Supplementary Table 4.- Burden of rare synonymous variants in NF-κB pathway genes
	Symbol	Chrom	Position	Ref	Alt	AC	MAF	CADD	ACMG	NFE			Global			CSVS
										MAF	OR ( 95% CI)	FDR	MAF	OR ( 95% CI)	FDR	MAF	OR ( 95% CI)	FDR
	FAS	chr10	89014240	T	C	1	0.001	3.793	Likely Benign	0	Inf (2.351 to Inf)	0.291	6.57e-06	204.040 (2.613 to 13668.350)	0.261	NA	-	-
		chr10	89003139	G	A	2	0.003	0.503	Benign	0.000265	10.209 (1.147 to 42.740)	0.525	0.02	0.132 (0.016 to 0.480)	0.003	0.000491	5.500 (0.398 to 75.851)	1
	IKBKE	chr1	206476254	C	T	3	0.004	5.072	Likely Benign	0.000603	6.729 (1.330 to 21.166)	0.322	0.00046	8.826 (1.773 to 26.982)	0.148	NA	-	-
		chr1	206476185	C	T	1	0.001	4.236	Benign	0.000691	1.951 (0.048 to 11.445)	1	0.03	0.044 (0.001 to 0.244)	1.97e-07	0.004	0.304 (0.007 to 1.944)	1
	LTBR	chr12	6390237	C	T	2	0.003	0.496	Likely Benign	0.000103	26.243 (2.656 to 138.084)	0.108	0.001	1.928 (0.232 to 7.076)	1	0.000757	3.565 (0.297 to 31.180)	1
		chr12	6384388	C	T	2	0.003	7.727	Likely Benign	0.000235	11.489 (1.279 to 49.028)	0.428	0.000328	8.233 (0.969 to 31.439)	0.716	0.00078	3.461 (0.289 to 30.267)	1
		chr12	6390808	C	T	2	0.003	1.406	Likely Benign	NA	-	-	NA	-	-	0.000252	10.695 (0.556 to 629.007)	1
	TLR1	chr4	38796567	A	G	1	0.001	0.347	Likely Benign	NA	-	-	NA	-	-	NA	-	-
	TLR2	chr4	153705250	G	A	1	0.001	0.304	Benign	0.000191	7.056 (0.166 to 47.077)	1	0.013	0.100 (0.003 to 0.559)	0.028	0.005	0.274 (0.007 to 1.716)	1
		chr4	153703021	C	A	9	0.012	3.765	Benign	0.000544	22.551 (9.536 to 47.793)	3.95e-08	0.003	3.745 (1.696 to 7.206)	0.026	0.006	2.162 (0.877 to 4.874)	1
		chr4	153704392	C	G	1	0.001	1.448	Likely Benign	NA	-	-	NA	-	-	0.000245	5.494 (0.070 to 430.005)	1
	TLR5	chr1	223110542	A	G	1	0.001	0.881	Likely Benign	1.47e-05	91.782 (1.168 to 6701.679)	0.58	6.57e-06	204.009 (2.612 to 13666.697)	0.261	NA	-	-
		chr1	223111841	T	C	1	0.001	1.646	Likely Benign	1.47e-05	91.815 (1.168 to 6704.046)	0.579	6.57e-06	204.079 (2.613 to 13670.454)	0.261	NA	-	-
		chr1	223111763	A	G	1	0.001	0.741	Likely Benign	4.41e-05	30.575 (0.582 to 380.629)	1	1.97e-05	68.447 (1.302 to 850.850)	0.52	NA	-	-
		chr1	223111991	A	G	2	0.003	1.384	Likely Benign	0.000162	16.711 (1.797 to 76.866)	0.226	0.000145	18.696 (2.127 to 76.349)	0.163	0.002	1.374 (0.142 to 6.902)	1
		chr1	223111700	G	A	1	0.001	0.511	Benign	0.000353	3.824 (0.093 to 23.516)	1	0.019	0.069 (0.002 to 0.384)	0.000527	0.002	0.686 (0.015 to 5.129)	1
	TLR9	chr3	52222171	G	A	1	0.001	0.485	Likely Benign	0	Inf (2.351 to Inf)	0.291	1.97e-05	68.474 (1.303 to 851.107)	0.52	0.000245	5.494 (0.070 to 430.005)	1
		chr3	52223725	G	A	1	0.001	7.727	Uncertain Significance	1.47e-05	91.802 (1.168 to 6703.136)	0.579	6.57e-06	204.095 (2.613 to 13671.356)	0.261	NA	-	-
		chr3	52223397	G	A	1	0.001	5.448	Uncertain Significance	4.41e-05	30.580 (0.582 to 380.696)	1	1.97e-05	68.522 (1.304 to 851.570)	0.52	NA	-	-
		chr3	52223875	G	T	1	0.001	2.642	Benign	8.82e-05	15.300 (0.332 to 126.244)	1	0.006	0.229 (0.006 to 1.281)	1	0.000491	2.747 (0.047 to 52.796)	1
		chr3	52223974	G	A	2	0.003	5.646	Benign	0.000544	4.966 (0.579 to 19.312)	1	0.001	1.819 (0.219 to 6.671)	1	0.000982	2.749 (0.248 to 19.221)	1
		chr3	52221661	G	A	1	0.001	4.466	Likely Benign	NA	-	-	NA	-	-	NA	-	-
		chr3	52221714	G	A	1	0.001	4.625	Uncertain Significance	NA	-	-	NA	-	-	NA	-	-
	TNFAIP3	chr6	137879149	G	A	4	0.005	0.008	Likely Benign	0	Inf (60.586 to Inf)	3.63e-07	1.97e-05	274.634 (46.291 to 1918.351)	5.15e-07	NA	-	-
	TNFRSF1B	chr1	12206942	G	A	1	0.001	1.165	Likely Benign	0.000206	6.555 (0.155 to 43.173)	1	0.000151	8.928 (0.216 to 55.112)	1	0.000737	1.830 (0.035 to 22.827)	1
		chr1	12206888	C	T	1	0.001	0.512	Likely Benign	0.000544	2.480 (0.061 to 14.748)	1	0.000354	3.806 (0.094 to 22.179)	1	0.000245	5.494 (0.070 to 430.005)	1
	TNFSF12	chr17	7557197	G	A	1	0.001	0.369	Likely Benign	0.000176	7.645 (0.179 to 51.798)	1	0.001	1.026 (0.026 to 5.799)	1	0.002	0.763 (0.017 to 5.949)	1
		chr17	7557242	G	T	2	0.003	8.085	Benign	0.000221	12.247 (1.357 to 52.776)	0.384	0.016	0.165 (0.020 to 0.599)	0.028	NA	-	-
	TRAF2	chr9	136898845	C	T	1	0.001	0.648	Likely Benign	1.47e-05	91.774 (1.168 to 6701.132)	0.58	0.000164	8.221 (0.200 to 50.400)	1	NA	-	-
		chr9	136921079	G	A	1	0.001	0.693	Benign	7.35e-05	18.363 (0.388 to 164.283)	1	0.004	0.334 (0.008 to 1.874)	1	NA	-	-
		chr9	136916606	C	T	1	0.001	3.27	Likely Benign	0.00047	2.868 (0.070 to 17.210)	1	0.000315	4.277 (0.106 to 25.071)	1	NA	-	-
		chr9	136898791	C	T	1	0.001	3.122	Benign	0.000485	2.780 (0.068 to 16.648)	1	0.000677	1.993 (0.050 to 11.390)	1	NA	-	-

## Sheet: Supplementary Table 5
				Supplementary Table 5.- Co-occurring missense variants in the same genes as ultra-rare variants forming a haplotype
				Symbol	Chrom	Position	Ref	Alt	Amino Acid Change	AC	MAF	CADD	ACMG	NFE			Global			CSVS
														MAF	OR ( 95% CI)	FDR	MAF	OR ( 95% CI)	FDR	MAF	OR ( 95% CI)	FDR
				TLR9	chr3	52222299	G	C	p.Leu673Val	1	0.001	21.3	Likely Benign	2.94e-05	45.869 (0.777 to 875.791)	1	0.002	0.741 (0.019 to 4.175)	1	NA	-	-
				TNFRSF1B	chr1	12202100	G	A	p.Arg345Gln	1	0.001	8.39	Uncertain Significance	0.000103	13.112 (0.291 to 102.322)	1	7.22e-05	18.686 (0.434 to 128.838)	1	NA	-	-

## Sheet: Supplementary Table 6
				Supplementary Table 6.- Differentially expressed chormatin accessiblity regions
				Region	p value	log2FC	FDR	Gene	Biotype	Type	Distance
				chr1-12183860-12184881	3.0572e-15	1.75827	2.56133e-10	TNFRSF1B	protein_coding	gap	0

## Sheet: Supplementary Table 7
	Supplementary Table 7.- RNA expression in inner ear organoids from the selected genes (van der Valk et al., 2023)
	Gene	Cell types
		Chondrocytes	Cochlear duct floor lateral	Cochlear duct floor medial	Cochlear duct floor prosensory	Cochlear roof cells	Cycling cells	Dark cells	Endothelial cells	Glial cells	Hair cells	Macrophages	Melanocytes	Neurons	Periotic Mesenchymal Cells	Transitional or endolymphatic cells	Vestibular epithelial cells	Vestibular roof cells	Vestibular supporting cells
	TNFRSF1B	0.6 % (0.01)	0.92 % (0.01)	0.78% (0.01)	0.88% (0.01)	0.66% (0.01)	1.7% (0.03%)	1.44% (0.01)	26.27% (0.36)	1.23% (0.03)	2.95% (0.02)	43.39% (0.76)	2.99% (0.03)	0.69% (0.01)	0.90% (0.01)	0.7% (0.01)	0.7% (0.01)	0.26% (0)	2.26% (0.03)
	FAS	-	2.1% (0.02)	1.25% (0.01)	1.18% (0.01)	1.33% (0.01)	1.43% (0.02)	10.97% (0.12)	1.18% (0.01)	0.68% (0.01)	3.28% (0.02)	4.23% (0.07)	23.13% (0.24)	0.3% (0)	0.78% (0.01)	1.87% (0.02)	2.36% (0.03)	2.59% (0.03)	5.64% (0.07)
	TLR9	-	0.26% (0)	0.31% (0)	0.59% (0)	-	0.18% (0)	0.19% (0)	-	0.14% (0)	0.66% (0)	-	-	-	0.1% (0)	0.47% (0)	0.42% (0)	0.78% (0.01)	-

## Sheet: Supplementary Table 8
				Supplementary Table 8.- Fresh RNA expression in stria vascularis from the selected genes (Korrapati et al., 2019)
				Gene	Cell types
					Basal	Intermediate	Marginal	Spindle/Root	Fibrocytes	Reissner's	B-Cell	Erythroblast	Erythrocyte	Neutrophil
				TNFRSF1B	-	-	0.06% (0)	-	-	-	0.7% (0.01)	-	-	-
				FAS	-	-	0.17% (0)	-	-	-	-	-	-	16.67% (0.33)

## Sheet: Supplementary Table 9
				Supplementary Table 9.- Auxiliary splicing regulatory elements predicted for the TNFRSF1B variant chr1:12167150 C>T
				Signal	Interpretation	Associated transcripts
				Alteration of auxiliary sequences	Significant alteration of ESE / ESS motifs ratio (-4)	ENST00000536782;ENST00000376259
				Algorithme/Matrix	Position	Sequence
				PESE (ESE Site Broken)	chr1:12167143	GCTGCGGC
				ESE_ASF (New ESE Site)	chr1:12167144	CTGCGGT
				EIE (ESE Site Broken)	chr1:12167145	TGCGGC
				ESE_ASFB (ESE Site Broken)	chr1:12167147	CGGCGCA
				ESE_ASF (ESE Site Broken)	chr1:12167150	CGCACGC
				ESE_ASFB (ESE Site Broken)	chr1:12167150	CGCACGC

[truncated: 13 more sheets: Supplementary Table 10, Supplementary Table 11, Supplementary Table 12, Supplementary Table 13, Supplementary Table 14, Supplementary Table 15, Supplementary Table 16, Supplementary Table 17, Supplementary Table 18, Supplementary Table 19, Supplementary Table 20, Supplementary Table 21, Supplementary Table 22]
